# Supplementary material for: Reduction in SH-SY5Y Cell Stress Induced by Corticosterone and Attenuation of the Inflammatory Response in RAW 264.7 Cells Using Endomorphin Analogs
Source: Biomedicines. 2025 Jul 20;13(7):1774. doi: 10.3390/biomedicines13071774 (PMC12292617; doi:10.3390/biomedicines13071774)
Supplement: Supplementary file 1 [file biomedicines-13-01774-s001.zip]

Archive with 1 entries (1 files):
- biomedicines-3714436-supplementary.pdf
